# Supplementary material for: miR-200c-3p, miR-222-5p, and miR-512-3p Constitute a Biomarker Signature of Sorafenib Effectiveness in Advanced Hepatocellular Carcinoma
Source: Cells. 2022 Aug 28;11(17):2673. doi: 10.3390/cells11172673 (PMC9454520; doi:10.3390/cells11172673)
Supplement: Supplementary file 1 [file cells-11-02673-s001.zip]

Archive with 1 entries (1 files):
- cells-1858257-Supplementary-revised.pdf
